# Supplementary material for: Signals in Peripheral Blood: Tracking Redox Status and DNA Damage Response During the Progression of Multiple Myeloma
Source: Int J Mol Sci. 2026 Jul 8;27(14):6103. doi: 10.3390/ijms27146103 (PMC13411237; doi:10.3390/ijms27146103)
Supplement: Supplementary file 1 [file ijms-27-06103-s001.zip]

Archive with 1 entries (1 files):
- ijms-4392131-supplementary.pdf
